# Supplementary material for: Testing the potential of streamflow data to predict spring migration of an ungulate herds
Source: PLoS One. 2022 Jan 21;17(1):e0262078. doi: 10.1371/journal.pone.0262078 (PMC8782492; doi:10.1371/journal.pone.0262078)
Supplement: S1 Data — (TXT) [file pone.0262078.s001.txt]

Here is the link to the data release for the data used in this paper: https://doi.org/10.5066/P9O2YM6I.
